# Supplementary material for: Understanding the Adhesion Mechanism of Hydroxyapatite-Binding Peptide
Source: Langmuir. 2022 Jan 7;38(3):968–78. doi: 10.1021/acs.langmuir.1c02293 (PMC8793143; doi:10.1021/acs.langmuir.1c02293)
Supplement: Supplementary file 5 — la1c02293_si_005.zip [file la1c02293_si_005.zip]

Archive with 5 entries (5 files):
- cookedAnalyzerK7A.xml
- cookedAnalyzerNativePeptide.xml
- defaultSettings.xml
- jpkDataLoader.xml
- rawAnalyzer.xml
