# Supplementary material for: Understanding the Adhesion Mechanism of Hydroxyapatite-Binding Peptide
Source: Langmuir. 2022 Jan 7;38(3):968–78. doi: 10.1021/acs.langmuir.1c02293 (PMC8793143; doi:10.1021/acs.langmuir.1c02293)
Supplement: Supplementary file 5 — la1c02293_si_005.zip [file la1c02293_si_005.zip › cookedAnalyzerK7A.xml]

<?xml version="1.0" encoding="utf-8"?>
<document _type="ForSDAT.Application.Workflows.SMICookedDataAnalyzer" _version="3">
    <DataAnalyzer _type="ForSDAT.Core.StepsDataAnalyzer" BinningMethod="fd" Model="gamma" ErrorType="confi">
        <MinimalBins _type="double">15</MinimalBins>
    </DataAnalyzer>
    <ResultsValidators _type="ForSDAT.Application.Workflows.CRV.SuccessRateValidator" _isList="true">
        <_entry _type="ForSDAT.Application.Workflows.CRV.SuccessRateValidator">
            <AcceptedPercentage _type="double">2.5</AcceptedPercentage>
        </_entry>
    </ResultsValidators>
    <ExperimentRepositoryDAO _type="ForSDAT.Application.IO.ExperimentRepositoryDAO" RepositoryPath=""></ExperimentRepositoryDAO>
</document>
