# Supplementary material for: Understanding the Adhesion Mechanism of Hydroxyapatite-Binding Peptide
Source: Langmuir. 2022 Jan 7;38(3):968–78. doi: 10.1021/acs.langmuir.1c02293 (PMC8793143; doi:10.1021/acs.langmuir.1c02293)
Supplement: Supplementary file 5 — la1c02293_si_005.zip [file la1c02293_si_005.zip › defaultSettings.xml]

<?xml version="1.0" encoding="utf-8"?>
<document _type="ForSDAT.Core.Setup.AnalysisSettings" _version="3">
    <Measurement _type="ForSDAT.Core.Setup.MeasurementSetup">
        <SamplingRate _type="double">2048</SamplingRate>
        <Speed _type="double">800</Speed>
        <Probe _type="ForSDAT.Core.Setup.MolecularProbe">
            <Linker _type="chemo.PEG">
                <Mw _type="double">5000</Mw>
            </Linker>
            <Molecule _type="chemo.Peptide" sequence="SVSVGMKPSPRP"></Molecule>
        </Probe>
    </Measurement>
    <NoiseAnomally _type="ForSDAT.Core.NoiseAnomally">
        <Length _type="double">2</Length>
        <Speed _type="double">800</Speed>
        <SamplingRate _type="double">2048</SamplingRate>
    </NoiseAnomally>
    <FOOM _type="util.OOM">Pico</FOOM>
    <ZOOM _type="util.OOM">Nano</ZOOM>
</document>
