# Supplementary material for: Understanding the Adhesion Mechanism of Hydroxyapatite-Binding Peptide
Source: Langmuir. 2022 Jan 7;38(3):968–78. doi: 10.1021/acs.langmuir.1c02293 (PMC8793143; doi:10.1021/acs.langmuir.1c02293)
Supplement: Supplementary file 5 — la1c02293_si_005.zip [file la1c02293_si_005.zip › jpkDataLoader.xml]

<?xml version="1.0" encoding="utf-8"?>
<document _type="ForSDAT.Application.IO.JpkFDCDataAccessor" _version="3">
    <WantedSegments _type="double">1 2 3</WantedSegments>
    <Parser _type="ForSDAT.Application.IO.ForceDistanceCurveParser">
        <ShouldFlipExtendSegments _type="logical">1</ShouldFlipExtendSegments>
    </Parser>
    <Exporter _type="dao.MXmlDataExporter"></Exporter>
</document>
