# Supplementary material for: Understanding the Adhesion Mechanism of Hydroxyapatite-Binding Peptide
Source: Langmuir. 2022 Jan 7;38(3):968–78. doi: 10.1021/acs.langmuir.1c02293 (PMC8793143; doi:10.1021/acs.langmuir.1c02293)
Supplement: Supplementary file 5 — la1c02293_si_005.zip [file la1c02293_si_005.zip › rawAnalyzer.xml]

<?xml version="1.0" encoding="utf-8"?>
<document _type="ForSDAT.Core.RawDataAnalyzer" _version="3">
  <pipeline _type="lists.Pipeline" _isList="true">
        <shouldPrintTaskTimespan _type="logical">0</shouldPrintTaskTimespan>
        <_entry _type="ForSDAT.Core.Tasks.AdjustmentTask">
            <adjuster _type="ForSDAT.Core.Adjusters.FDCurveOOMAdjuster">
                <FOOM _type="util.OOM">Pico</FOOM>
                <ZOOM _type="util.OOM">Nano</ZOOM>
            </adjuster>
            <yChannel _type="char">Force</yChannel>
            <xChannel _type="char">Distance</xChannel>
            <segment _type="char">retract</segment>
            <shouldAdjustOriginalData _type="logical">0</shouldAdjustOriginalData>
            <shouldAffectOriginalData _type="logical">1</shouldAffectOriginalData>
        </_entry>
        <!--_entry _type="ForSDAT.Core.Tasks.AdjustmentTask">
            <adjuster _type="ForSDAT.Core.Adjusters.DataSmoothingAdjuster">
                <algorithm _type="char">sgolay</algorithm>
                <span _type="double">7</span>
                <degree _type="double">4</degree>
                <edgeNonSmoothRange _type="double" />
            </adjuster>
            <yChannel _type="char">Force</yChannel>
            <xChannel _type="char">Distance</xChannel>
            <segment _type="char">retract</segment>
            <shouldAdjustOriginalData _type="logical">1</shouldAdjustOriginalData>
        </_entry-->
        <_entry _type="ForSDAT.Core.Tasks.BaselineDetectorTask">
            <detector _type="ForSDAT.Core.Baseline.CompositeBaselineDetector">
                <primary _type="ForSDAT.Core.Baseline.SimpleBaselineDetector">
                    <fragment _type="double">0.1</fragment>
                    <stdScore _type="double">2.5</stdScore>
                    <isBaselineTilted_value _type="logical">0</isBaselineTilted_value>
                </primary>
                <secondary _type="ForSDAT.Core.Baseline.HistogramBaselineDetector">
                    <binningMethod _type="double">10</binningMethod>
                    <minimalBins _type="double">15</minimalBins>
                    <gaussFitOpts _type="struct">
                        <fitR2Threshold _type="double">0.5</fitR2Threshold>
                        <useMatlabFit _type="logical">1</useMatlabFit>
                        <order _type="double">3</order>
                    </gaussFitOpts>
                    <stdScore _type="double">1.25</stdScore>
                </secondary>
                <stdThreshold _type="double">0.1</stdThreshold>
            </detector>
            <baselineOffsetFactorMultiplier _type="double">2</baselineOffsetFactorMultiplier>
            <yChannel _type="char">Force</yChannel>
            <xChannel _type="char">Distance</xChannel>
            <segment _type="char">retract</segment>
        </_entry>
        <_entry _type="ForSDAT.Core.Tasks.ContactPointDetectorTask">
            <detector _type="ForSDAT.Core.Contact.ContactPointDetector">
                <fragment _type="double">0.007</fragment>
                <iterativeApproachR2Threshold _type="double">0.97</iterativeApproachR2Threshold>
                <isSorftSurface _type="logical">0</isSorftSurface>
            </detector>
            <shouldEstimateCantileverSpringConstant _type="logical">0</shouldEstimateCantileverSpringConstant>
            <yChannel _type="char">Force</yChannel>
            <xChannel _type="char">Distance</xChannel>
            <segment _type="char">retract</segment>
        </_entry>
        <_entry _type="ForSDAT.Core.Tasks.TipHeightAdjustTask">
            <adjuster _type="ForSDAT.Core.Adjusters.TipHeightAdjuster">
                <springConstant _type="double"/>
                <foom _type="util.OOM">Pico</foom>
                <doom _type="util.OOM">Nano</doom>
            </adjuster>
            <shouldEstimateCantileverSpringConstant _type="logical">0</shouldEstimateCantileverSpringConstant>
            <yChannel _type="char">Force</yChannel>
            <xChannel _type="char">Distance</xChannel>
            <segment _type="char">retract</segment>
        </_entry>
        <_entry _type="ForSDAT.Core.Tasks.RuptureEventDetectorTask">
            <ruptureDetector _type="ForSDAT.Core.Ruptures.RuptureDetector">
                <baselineDetector _type="ForSDAT.Core.Baseline.CompositeBaselineDetector">
                    <primary _type="ForSDAT.Core.Baseline.SimpleBaselineDetector">
                        <fragment _type="double">0.1</fragment>
                        <stdScore _type="double">2</stdScore>
                        <isBaselineTilted_value _type="logical">0</isBaselineTilted_value>
                    </primary>
                    <secondary _type="ForSDAT.Core.Baseline.HistogramBaselineDetector">
                        <binningMethod _type="double">10</binningMethod>
                        <minimalBins _type="double">15</minimalBins>
                        <gaussFitOpts _type="struct">
                            <fitR2Threshold _type="double">0.5</fitR2Threshold>
                            <useMatlabFit _type="logical">1</useMatlabFit>
                            <order _type="double">3</order>
                        </gaussFitOpts>
                        <stdScore _type="double">1</stdScore>
                    </secondary>
                    <stdThreshold _type="double">0.1</stdThreshold>
                </baselineDetector>
                <stepSlopeDeviation _type="double">0.1745</stepSlopeDeviation>
                <thresholdingMethods _type="ForSDAT.Core.Ruptures.Thresholding.IThresholdMethod" _isList="true">
                    <_entry _type="ForSDAT.Core.Ruptures.Thresholding.SizeVsNoiseMethod"></_entry>
                    <_entry _type="ForSDAT.Core.Ruptures.Thresholding.StartBelowNoiseDomainMethod"></_entry>
                    <_entry _type="ForSDAT.Core.Ruptures.Thresholding.RemoveContactMethod"></_entry>
                    <_entry _type="ForSDAT.Core.Ruptures.Thresholding.IgnoreNoiseAnomallyMethod"></_entry>
                </thresholdingMethods>
            </ruptureDetector>
            <loadingDomainDetector _type="ForSDAT.Core.Ruptures.NoiseOffsetLoadingDomainDetector"></loadingDomainDetector>
            <yChannel _type="char">Force</yChannel>
            <xChannel _type="char">Distance</xChannel>
            <segment _type="char">retract</segment>
        </_entry>
        <_entry _type="ForSDAT.Core.Tasks.InteractionWindowTask">
            <filter _type="ForSDAT.Core.Ruptures.InteractionWindowSMIFilter">
                <acceptedRange _type="double">20</acceptedRange> <!-- in nm -->
            </filter>
            <yChannel _type="char">Force</yChannel>
            <xChannel _type="char">FixedDistance</xChannel>
            <segment _type="char">retract</segment>
        </_entry>
        <_entry _type="ForSDAT.Core.Tasks.ChainFitTask">
            <chainFitter _type="ForSDAT.Core.Ruptures.WLCLoadFitter">
                <T _type="double">298</T>
            </chainFitter>
            <fitAllAtOnce _type="logical">0</fitAllAtOnce>
            <plotChainfitFromContactPoint _type="logical">1</plotChainfitFromContactPoint>
            <yChannel _type="char">Force</yChannel>
            <xChannel _type="char">FixedDistance</xChannel>
            <segment _type="char">retract</segment>
        </_entry>
        <_entry _type="ForSDAT.Core.Tasks.SMIFilterTask" contactChannel="FixedContact">
            <filter _type="ForSDAT.Core.Ruptures.SmoothingSMIFilter">
                <smoothingAdjuster _type="ForSDAT.Core.Adjusters.DataSmoothingAdjuster">
                    <algorithm _type="char">moving</algorithm>
                    <span _type="double">50</span>
                </smoothingAdjuster>
                <baselineDetector _type="ForSDAT.Core.Baseline.SimpleBaselineDetector">
                    <fragment _type="double">0.1</fragment>
                    <stdScore _type="double">4</stdScore>
                    <isBaselineTilted_value _type="logical">0</isBaselineTilted_value>
                </baselineDetector>
                <angleDefiningSeparationFromContactDomain _type="double">45</angleDefiningSeparationFromContactDomain>
            </filter>
            <prefilteredRuptureChannel _type="char">RuptureWindow</prefilteredRuptureChannel>
            <yChannel _type="char">Force</yChannel>
            <xChannel _type="char">FixedDistance</xChannel>
            <segment _type="char">retract</segment>
        </_entry>
    </pipeline>
</document>
